# Supplementary material for: Overcoming lung cancer immunotherapy resistance by combining nontoxic variants of IL-12 and IL-2
Source: JCI Insight. 2023 Oct 9;8(19):e172728. doi: 10.1172/jci.insight.172728 (PMC10619440; doi:10.1172/jci.insight.172728)
Supplement: Supporting data values [file jciinsight-8-172728-s049.xlsx]

## Sheet: Figure 1
A				B				C
Days	Control	IL12-MSA		Days	Control	IL12-MSA		mLN	mLN IL12-MSA	iLN	iLN IL12-MSA		Lung	Lung IL12-MSA	Flank	Flank IL12-MSA		Lung	Lung IL12-MSA	Flank	Flank IL12-MSA
32	1			25	1			2660.04	3053.71	12685.3	13004.8		30276.7	15179.7	73489.9	33959.7		46044.2	3047.93	5923.19	6930.48
34	1			25	1			7815.74	4103.48	3089.84	44000		26255.5	11863.4	59149.9	58854.8		16275.8	5951.71	4032.99	3335.39
37	1			26	1			5205.26	5730.44	7160.54	14359.9		31339.5	13023	61016.9	73981.9		3638.68	2614.75	6594.1	8065.62
37	1			26	1			7546.84	3968.79	7606.49	24262.1		14539.5	19785.1	16350.9	80811.6		3872.86	316.118	135.135	9.07029
38		1		26	1			1023.91	2672.58	4697.11	13000		16651.3	18852.5	28335	49212.1		1067.39	291.772	551.533	150
38		1		28	1			3337.29	6377.07	6646.28	21254.8		16053.7	19491.5	18121.1	56005.2		1785.21	533.391	5.66893	28.4713
39	1			31		1		1808.02	267.309	5816.59	23174.7		1689.99	677.834	3165.1	3818.09		1289.73	412.131	16952.7	14350.7
39		1		38		1		10444.2	2987.47	36139.8	15509.3		5040.41	536.135	12673.4	3950.12		3578.06	2160.08	44088	22861.6
39		1		46		1		3129.12	1922.94	4084.51	165067		2354.29	768.13	7059.26	10176.6		4808.45	2182.89	29644.5	79724.4
41	1			67		1		1995.87	283.567	127683	65230.3		16200.8	57210	210714	55373.3		5147.06	5593.61	162571	11054.4
41		1		91		0		1636.86	4390.98	18189.2	41696.4		69856.8	19791.7	101676	53075.3		19481.4	6144.51	27526.3	28287.3
49		1		91		0		9653.41	8220.76	15037.5	357653		125516	41553.8	51314.2	209091		46869.3	36797.2	15314.5	27109.8
49		1
58	1
58		1
60		1
D
mLN	mLN IL12-MSA	iLN	iLN IL12-MSA		Lung	Lung IL12-MSA	Flank	Flank IL12-MSA		Lung	Lung IL12-MSA	Flank	Flank IL12-MSA
0	5.35	3.24	68.3		0	6.13	0	23.8		0.16	1.28	2.31	24.1
0.12	0.17	2.11	53		0	3.03	0	15.2		0.18	0.38	1.61	19.5
0.2	0.74	0.79	38.7		0.13	0.9	0	11.9		0	0.2	0.64	9.56
2.25	2.54	7.13	54.2		0	7.99	0	24.8		2.34	3.52	7.94	25
2.03	8.18	11	54.2		0	5.14	0.35	25.9		3.53	10.8	5.41	0
1.6	1.53	3.82	53.8		0.31	3.56	0.25	20		1.83	1.63	0	15.4
0.43	7.65	1.95	46.5		0.32	6.61	0.32	10.6		0	1.89	2.1	21.9
0.79	3.74	1.61	40.7		0.11	5.49	0.25	25.3		0.73	0.95	1.31	19
0.87	2.05	0.96	11.2		0.22	5.38	0.052	10.4		0.7	1.35	1.49	11.5
0.52	1.81	1.81	36.3		0.78	8.77	0.53	10.4		1.32	0.61	6.2	14.2
0	1.88	3.37	41.2		6.62	2.3	0.33	13.7		2.15	0.94	6.39	14.5
0.42	2.61	4.54	8.56		5.08	23.7	0.12	8.82		1.1	11.9	4.24	14
E
mLN	mLN IL12-MSA	iLN	iLN IL12-MSA		Lung	Lung IL12-MSA	Flank	Flank IL12-MSA		Lung	Lung IL12-MSA	Flank	Flank IL12-MSA
3.4	7.8	12.1	45.9		15.5	8.88	35.2	23.8		6.81	11	49.8	22.2
2.69	4.71	11.8	35.4		12.8	3.54	19.7	15.4		8.7	4.39	42.8	27.9
19.8	8.96	5.92	31.2		23.9	8.82	16.9	7.11		15.7	10.2	33.7	17.7
2.87	4.09	7.33	33.1		9.73	2.24	24.7	13.3		21.4	19	60.3	25
6.85	18.4	8.08	33.5		3.88	3.56	27.4	16.5		14.5	30.9	39.4	16.7
4.62	4.18	4.67	48.5		5.57	3.56	16	14.2		8.26	22.8	50	15.4
0.32	2.73	5.49	35.6		4.14	14.1	12.4	12.7		2.87	8.81	17.6	22.1
1.43	4.91	11.6	42.8		5.67	9.16	19.5	20		3.81	8.31	11.6	18.5
1.92	2.52	10.6	34.2		3.58	16.6	10.3	30		3.93	6.49	11.1	24.4
1.55	23.5	14.8	22.5		2.94	9.32	19	15.2		6.48	21.1	39.1	54
0.7	5.74	8.82	22.9		9.32	10.9	13.3	13.6		3.45	8.18	45.1	37.4
1.64	2.76	4.19	5.16		8.42	14.7	9.08	13.5		2.63	5.42	61.3	54.6
F
	TCF-1+TIM-3-						TCF-1+TIM-3+						TCF-1-TIM-3+						TCF-1-TIM-3-
Lung	92.1	93.7	89.8	85	84.5	72.9	3.18	2.28	5.6	10.6	4.9	10.1	0.7	0.51	0.27	0.93	3.08	6.28	4.03	3.55	4.35	3.52	7.56	10.8
Lung IL12-MSA	89.2	82.8	86.7	84.3	77.2	77.6	5.09	7.94	4.3	10.2	7.28	10.4	0.54	1.78	1.53	1.2	9.5	3.96	5.17	7.46	7.52	4.22	5.99	8.07
Flank	76.5	70.6	79.8	33.5	48.7	52.3	12	18.1	9.06	6.16	15.2	22	6.73	4.62	4.95	22.7	13.6	17.5	4.8	6.64	6.23	37.6	22.5	8.13
Flank IL12-MSA	38.3	43.9	39.2	13.4	19.9	15.1	3.54	4.51	3.36	2.47	5.23	0.6	37.2	33.3	31.2	48.8	48.9	15.3	21	18.3	26.2	35.3	26	69
	TCF-1+TIM-3-						TCF-1+TIM-3+						TCF-1-TIM-3+						TCF-1-TIM-3-
Lung	88.3	88.9	83	82.9	33.6	40.3	2	3.6	2.17	0.78	1.03	0.63	0	0	0.62	0.78	13	9.73	9.73	7.48	14.2	15.5	52.4	49.3
Lung IL12-MSA	82.7	84.6	87	21.9	48.4	27.3	3.51	3.56	3.16	1.1	0.33	1.05	4.47	3.16	1.19	16.3	6.25	16.2	9.27	8.7	8.7	60.7	45.1	55.4
Flank	51.6	54.2	55	35.9	42.4	44.6	5.04	8.14	4.67	2.17	2.69	4.42	12.6	13.3	4.91	11.1	9.34	11.5	30.7	24.4	35.4	50.8	45.5	39.5
Flank IL12-MSA	44.9	55.2	44.2	25.9	27.7	15.2	4.77	8.87	5.59	1.12	0.6	0.93	24.5	13.9	15.7	21.6	16.1	21.4	25.8	22	34.5	51.4	55.6	62.4
	TCF-1+TIM-3-						TCF-1+TIM-3+						TCF-1-TIM-3+						TCF-1-TIM-3-
Lung	28.4	37.5	14.7	23.8	22.7	24	1.59	1.96	2.62	1.87	0.58	0.45	6.07	5.69	13.5	13.5	10.5	8.59	63.9	54.9	69.2	60.8	66.2	67
Lung IL12-MSA	58.5	53.2	37	17.6	17.6	9.33	4.23	3.6	8.94	0.61	0.28	0.39	0.7	2.88	4.07	8.06	6.87	18	36.6	40.3	50	73.8	75.3	72.2
Flank	38.1	32.4	50	19.3	23	23	23.8	10.8	0	7.37	16.6	30.3	7.94	19.7	0	39.1	39.3	33.6	30.2	37.1	50	34.2	21.1	13
Flank IL12-MSA	50	16.7	38.5	24.2	28.1	33	25	16.7	15.4	40.2	29.1	39.7	25	66.7	23.1	23.9	25.1	15.7	0	0	23.1	11.7	17.8	11.6
G
	Lung Control						Lung IL-12						Flank Control						Flank IL-12
TdLN	40.8795	34.8682	41.8325	85.4725	74.8875	74.036	34.3276	28.8252	28.5484	66.2508	65.2883	80.358	24.2223	18.9327	34.3508	26.9399	49.7694	59.731	9.02703	11.3548	5.55822	9.05154	13.4383	6.65091
Spleen	23.275	22.7745	18.4287	55.4559	18.9041	26.0416	30.5214	27.6592	24.543	10.9318	23.6726	18.8145	9.5342	11.1492	20.5128	20.8809	24.02	28.512	13.699	18.939	17.0848	13.4779	11.1929	6.272
Tumor	18.9118	24.5139	12.9811	21.7828	21.4382	22.6177	42.7491	29.8116	32.186	16.401	14.4715	8.65576	59.684	40.4535	50	24.9082	37.4855	51.2415	49.95	0	33.35	59.6316	54.3021	63.218

## Sheet: Figure 2
B							C
IV mLN	SQ iLN	IV Spleen	SQ Spleen	IV Tumor	SQ Tumor		IV mLN	SQ iLN	IV Spleen	SQ Spleen	IV Tumor	SQ Tumor
-6.22	93.9	49.6	53	59.3	75.2		19.5	53	29.9	29.1	47.9	125
21.6	96.1	40.4	58.1	52.1	73.4		31.2	34.9	27.8	27	63.6	132
-2.9	84.7	42.5	56.8	43.7	72.2		18.3	35.3	27.8	28.2	61	121
70	105	55.6	72.9	69.6	96.6		28.1	34.6	28.8	29.2	68.1	106
47.2	121	51.2	67.7	68.1	97		14.9	38.5	27	35.3	71.1	68.5
48.3	141	52.3	68.1	57.4	86.2		19.5	45	28.5	29.5	52.6	76.7
E
	Control						IL-2
mLN	35.6	46.5	59.5	58.7	75.8		120	48.3	97.6	125	151
iLN	132	105	107	112	99.5		169	161	163	158	165	179
	Control						IL-2
IV	63.9	59.5	66.7	62.3	59.8		94.5	96.4	108	102	102
SQ	74.1	70.4	68.4	77.6			107	103	109	103	99.5	95.8
	Control						IL-2
IV	84.6	84.3	85.2	82.2	61.4		106	95.2	113	132	140
SQ	102	86.4	75	70.1	80.5		111	123	115	116	115
F
IV	IV IL-2	SQ	SQ IL-2		IV	IV IL-2	SQ	SQ IL-2		IV	IV IL-2	SQ	SQ IL-2
72.1	143	100	160		87.6	147	88.5	142		139	176	151	162
88.8	158	95.5	160		84	147	85.5	142		131	246	165	184
83.7	148	93.9	179		83.7	145	88.5	144		119	220	151	193
16.4	55.4	54.6	68.1		54.8	84	52.1	88.5		107	120	90.9	93.6
37.2	8.44	46.5	64.8		57	89.1		88.2		113	113	109	89.1
			114					121

## Sheet: Figure 3
E
	Stat4_pY694
IL2-MSA	0.502005	-0.280443	1.15299
IL12-MSA	0.490221	1.18918	1.40056
IL2-MSA+IL12-MSA	2.21826	1.43369	4.42586
PBS	0.416676	-0.773511	0.111245
F
	Mapk1_pY185
IL2-MSA	2.28601	2.37749	2.05646
IL12-MSA	0.595183	-1.414	-0.255869
IL2-MSA+IL12-MSA	2.7056	2.21062	2.1607
PBS	0.39868	0.0903497	-0.696493
G
	Lck_pY192
IL2-MSA	0.115848	-0.0371684	0.139311
IL12-MSA	-0.230731	0.546671	0.0641648
IL2-MSA+IL12-MSA	0.20322	0.928612	0.67527
PBS	-0.120405	-0.053548	0.158992

## Sheet: Figure 4
A
Control	IL2-MSA	IL12-MSA	IL-2 + IL-12		Control	IL2-MSA	IL12-MSA	IL-2 + IL-12		Control	IL2-MSA	IL12-MSA	IL-2 + IL-12
15	29.4	14.2	21.9		11.4	26.2	8.89	13.1		13.1	12.7	9.11	6.29
13.9	18.7	19.7	36.7		10.4	24.1	9.96	14.5		10.2	13.4	9.54	5.76
13.4	26.3	18.6	58.1		5.42	24.8	12.7	14.9		12	13.3	7.41	6.53
15	31.6	18.6	29.6		12.9	26.1	8.7	21.7		10.6	15.4	8.76	8.67
15	33.2	16.1	28.5		13.9	28	10.8	17		23	16.7	7.83	6.82
					20.3	22.8	11.3	18.8		13.1	19.3	7.5	8.21
B
Control	IL2-MSA	IL12-MSA	IL-2 + IL-12		Control	IL2-MSA	IL12-MSA	IL-2 + IL-12		Control	IL2-MSA	IL12-MSA	IL-2 + IL-12
0.0267681	0.0247164	0.115208	0.607439		0.0432249	0.067484	0.0146059	0.0434583		0.499307	0.857143	0.378229	0.511062
0.0276405	0.0158519	0.049974	0.58283		0.0479504	0.0334203	0.0308673	0.0749525		2.16425	0.246893	1.28496	1.10725
0.0435213	0.44652	0.106384	0.00577487		0.449468	0.0350427	0.0266815	0.160089		1.65476	0.281685	1.11202	4.92265
0.0999324	0.0821188	0.0705033	0.963744		0.0541881	0.0318387	0.0964271	0.0781441		1.58226	1.86543	1.6563	1.64924
0.11505	0.0728176	0.100236	0.929668		0.0521538	0.0286345	0.0303146	0.0985778		1.57072	0.977283	1.54942	3.12551
					0.598765	0.159395	0.0306122	0.10887		2.38275	0.392826	1.23128	3.37107
C
	Control						IL-2-MSA						IL-12-MSA						IL-12-MSA + IL-2-MSA
LN	1.57	0.86	1.75	1.62	0.78		23.19	10.14	20.06	21.36	11.47		2.08	0.35	2.54	0.89	4.03		96.39	80.3	22.7	79.48	79.34
Spleen	70.2	0	0	0	0	0	7.34	5.85	8.32	7.9	10.01	7.64	2.29	0.23	0.22	2.31	1.51	1.63	37.3	64.14	41.95	48.82	75.38	68.44
Lungs	0	0.052	0	1.53	0.26	0.107	1.79	5.87	4.95	7.71	7.45	8.24	1.95	0.21	0.25	1.01	0.81	1.2	25.09	37.65	41.26	29.14	36.03	33.1
D
	Control						IL-2-MSA						IL-12-MSA						IL-12-MSA + IL-2-MSA
LN	0	1.19	6.3	9.06	11.02		76.8	29.44	87.6	86.4	60.4		9.41	1.39	17.58	7.87	11.68		95.51	76	82.9	91.5	86.8
Spleen	70.2	0.4	0.33	0	0	0	18.29	17.91	16.97	7.9	10.01	7.64	8.39	3.94	1.54	2.31	1.51	1.63	85.2	90.3	82.3	48.82	75.38	68.44
Lungs	1.67	1.29	0.92	16.33	14.33	24.592	14.39	16.08	13.07	45.47	58.58	61.75	7.81	7.6	2.71	42.12	32.05	27.33	51.5	78	80.6	81.9	93.2	95.4
E
	Control						IL-2-MSA						IL-12-MSA						IL-2-MSA + IL-12-MSA
TdLN	18.9819	23.4144		79.8507	78.4269	76.6788	8.55321	7.92228		13.6077	15.1409	24.25	16.684	16.4236		58.2912	69.7081	64.8103	5.35824	1.844		9.3586	2.93079	2.35504
Spleen	6.18444	4.95209	6.92328	48.462	41.615	51.4395	4.6208	3.68368	4.8576	14.892	17.538	9.8106	3.06	5.10255	3.96792	28.02	37.4255	34.9935	4.93155	2.24048	4.48819	12.4032	8.296	6.0852
Tumor	5.82097	4.65079	12.3285	11.1792	19.236	14.2137	5.151	5.69421	4.71522	6.61152	6.12226	11.484	4.864	4.7121	4.1676	11.5928	10.352	9.24	11.6792	3.66055	15.4693	2.3104	6.08656	8.307
F
Days	IL-2	IL-2 + IL-12	Control	IL12-MSA
26			1
26			1
26
28				1
29			1
30				1
30				1
33			1
35
35
40			1
40				1
40
40	1
40	1
43
43	1	1
46				1
51	1	1
62		1
63	1
64		1
64		1
G
		Control					IL-12					IL-2					3XA					IL2 + IL12
0		100	100	100	100	100	100	100	100	100	100	100	100	100	100	100	100	100	100	100	100	100	100	100	100	100
1		101.156	100.568	98.913	96.875	97.2477	100.538	100.508	99.4975	99.0291	98.5714	102.809	97.8836	98.9796	100.472	100	98.3784	98.4127	95.5224	99.0099	98.0488	100	100	100	97.5369	98.5714
2		104.046	103.977	100.543	96.875	95.8716	100.538	102.03	102.01	100.485	100.952	103.371	99.4709	99.4898	100.943	100.469	97.8378	96.8254	94.5274	98.0198	101.951	94.3503	94.382	95.3125	93.1034	95.2381
3		104.624	105.682	101.087	97.3958	100.459	96.2366	98.4772	98.995	95.6311	97.619	94.9438	93.1217	93.8776	91.9811	92.9577	92.4324	95.7672	92.5373	97.0297	98.5366	88.1356	88.2022	86.9792	86.2069	89.0476
4		105.78	105.682	102.717	99.4792	101.376	96.2366	99.4924	101.508	100	101.429	101.685	101.058	98.9796	94.3396	94.3662	88.1081	98.4127	95.5224	102.475	102.439	80.791	82.0225	81.7708	79.803	80.9524
5		103.468	106.818	103.804	100	99.0826	101.075	102.538	103.015	100.971	105.238	109.551	106.878	103.571	98.1132	98.5915	83.7838	101.058	95.0249	102.475	104.39	80.791	81.4607	80.2083	79.803	78.0952
6		105.202	106.818	102.717	100	94.4954	103.763	104.569	104.523	102.913	103.333	111.798	107.937	105.612	100	100.469	78.9189	101.587	96.0199	103.96	104.878	85.3107	87.0787	85.9375	81.7734	86.1905
7		109.827	108.523	103.804	100	102.294	106.452	107.107	109.045	108.738	107.143	116.292	111.111	107.653	102.83	103.756	76.7568	104.233	98.5075	105.941	108.293	95.4802	96.6292	90.625	90.1478	90.4762

## Sheet: Figure 5
A
IV	IV IL-2	IV IL-2 REH		IV	IV IL-2	IV IL-2 REH		IV	IV IL-2	IV IL-2 REH
-6.42	84.8	8.98		27	51.4	41.1		66.8	56.5	50.1
21.8	82.2	42.4		30.8	64.2	39.8		53.9	70.6	46.2
15.4	66.8	20.5		27	48.8	38.5		42.4	68.1	35.9
46.2	99.6	111		47.1	75.6	68.3		98.8	85.6	82.5
18.3	63.2	79.9		49.2	81.7	64		79.9	165	88.6
21.2	73.4	97.4		50.5	88.2	76.5		67	114	85.6
B
IV	IV IL-2	IV IL-2 REH		IV	IV IL-2	IV IL-2 REH		IV	IV IL-2	IV IL-2 REH
-1.28	44.9	8.98		25.7	50.1	37.2		37.2	42.4	30.8
28.2	61.6	7.7		28.2	64.2	35.9		42.4	41.1	23.1
21.8	51.4	7.7		25.7	44.9	37.2		33.4	42.4	21.8
27.8	48.3	36.2		25.3	57.6	45.8		61	57.6	45.8
12.4	45.8	29.1		33.2	66.2	43.7		36.6	66.2	43.7
15.3	51.7	48.3		31.6	69.6	50.5		36.2	69.6	50.5
C
IV	IV IL-2	IV IL-2 REH		IV	IV IL-2	IV IL-2 REH		IV	IV IL-2	IV IL-2 REH
8.24	12.2	10.8		5.45	12.4	15.5		6.35	10.2	8.25
6.49	13.5	14		10.3	18.4	17.7		7.74	11.7	8.01
9.63	11.3	16.1		10.4	17.5	18.2		10.8	8.44	10.8
6.27	13.1	11.7		10.6	12.8	15.1		11.9	19.4	13
14.5	12.7	11		9.23	13.2	14.4		14.8	14.4	17.3
11.4	14.1	13.1		9.36	10.7	11.8		12.1	16.7	27.3
D
IV	IV IL-2	IV IL-2 REH		IV	IV IL-2	IV IL-2 REH		IV	IV IL-2	IV IL-2 REH
-16.7	82.2	65.5		61.6	95.1	91.2		89.9	73.2	95.1
53.9	112	64.2		64.2	109	89.9		97.7	97.7	61.6
48.8	96.4	47.5		59.1	87.4	75.8		75.8	97.7	48.8
34.5	69.6	68.7		44.6	78.2	77.8		147	125	96.1
5.39	62.7	52.6		53.8	92.1	78.2		86.9	157	98.3
18.7	80.8	89.5		51.7	97	89.1		98.3	133	120
E		Control															IL-2 + IL-12															REH + 3XA 50															REH + 3XA 30
0	0	100	100	100	100	100	100	100	100	100	100	100	100	100	100		100	100	100	100	100	100	100	100	100	100	100	100	100	100	100	100	100	100	100	100											100	100	100
1	1	100	98.9362	99.4764	100.524	100	102.424	102.273	99.4764	101.554	103.59	100	99.5305	100	100.467		96.5714	97.1751	96.7914	96.3158	96.1165	101.724	100.559	99.4475	100.552	101.562	100.529	99.0385	101.429	99.5516	100.435	99.4253	98.324	97.8142	97.3958	99.4819											99.3976	99.4012	97.076
2	2	103.315	102.128	102.094	102.094	101.538	98.7879	98.8636	96.8586	98.9637	103.59	100.474	100	101.408	102.804		90.8571	90.3955	89.8396	90.5263	91.2621	97.1264	94.9721	95.0276	96.1326	97.3958	92.0635	90.3846	94.7619	90.583	94.3478	96.5517	94.4134	95.6284	94.7917	96.8912											98.7952	98.8024	96.4912
3	3	102.762	100.532	103.665	106.283	104.615	98.7879	100	97.3822	100	105.128	99.5261	101.408	102.347	103.271		83.4286	83.6158	86.0963	85.2632	85.4369	91.3793	91.0615	90.6077	91.1602	91.6667	85.1852	83.6538	87.1429	83.4081	88.6957	90.8046	89.9441	89.071	90.1042	92.228											92.7711	95.8084	95.9064
4	4	103.315	100.532	101.047	103.665	102.564	100	100.568	99.4764	99.4819	104.103	100.948	100.939	101.408	101.869		80	85.3107	88.7701	92.6316	85.9223	83.3333	84.3575	84.5304	88.3978	83.8542	79.8942	78.8462	82.381	78.4753	81.7391	91.3793	92.1788	90.1639	90.1042	89.6373											90.3614	97.6048	98.2456
5	5	102.21	101.596	101.571	104.712	103.59	101.212	102.273	98.4293	100.518	104.615	100.948	100	101.408	102.336		78.2857	92.0904	96.2567	97.3684	91.7476		80.4469	82.8729	82.8729	82.2917	80.4233	78.3654	78.0952	79.8206	83.913	97.1264	97.7654	97.2678	94.7917	95.8549											96.988	104.192	104.678
6	6	102.762	103.191	102.094	104.712	105.641	100.606	101.136	99.4764	102.073	105.128	100	100	100	104.206		80	101.13	102.139	101.579	94.6602		87.7095	90.6077	91.1602	93.75	91.0053	82.6923	88.5714	83.8565	89.5652	101.724	102.235	101.093	98.9583	103.109											102.41	102.395	103.509
F
Days	Control	IL-2+IL-12	REH + 3XA 50	REH + 3XA 30	REH + 3XA 15
9	1
12		1
14	1
17	1
20	1
20				1
20	1
22	1
22	1
22				1
24	1
24	1
24	1
24
24
24					1
25	1
26	1
26	1
27	1
27	1
27		1
27		1
30
30
30				1
30					1
30					1
30					1
31					1
31					1
33		1
33
33			1
33			1
36		1
36		1
36
36				1
38		1
38					1
38					1
39			1
41					1
41					1
47		1
48		1
48		1
48		1
49		1
49			1
50		1
54
54			1
64		1
69		1
71				1
[truncated: 12 more columns]
